# Supplementary material for: Predictive modeling of apple slice drying: Integrating temperature, thickness, and shrinkage dynamics
Source: PLoS One. 2026 Mar 31;21(3):e0341428. doi: 10.1371/journal.pone.0341428 (PMC13038015; doi:10.1371/journal.pone.0341428)
Supplement: S1 Table — (XLSX) [file pone.0341428.s001.xlsx]

## Sheet: Sheet1
		Temperature ©	Thickness (mm)	Deff (with shrinkage)×10⁻¹⁰	Deff (predicted)	Deff (predicted)×10⁻¹⁰	Deff (predicted)×10⁻¹⁰		Thickness (mm)	ln(Deff)	1/Tabs	Slope		Ea (Activation Energy)	Thickness (mm)
		50	2	1.08225e-10	1.4e-10	1.4	1.4		2	-22.9468	0.00309598	-3660.52		56.5523	2
		50	4	3.66884e-10	4.056e-10	4.06	4.06		4	-21.726	0.00309598	-1944.47		35.2327	4
		50	6	8.78946e-10	8.168e-10	8.17	8.17		6	-20.8523	0.00309598	257.027		20.7503	6
		60	2	1.521e-10	1.726e-10	1.73	1.73		2	-22.6065	0.003003	-9270.01
		60	4	4.39584e-10	4.382e-10	4.38	4.38		4	-21.5452	0.003003	-3483.41
		60	6	8.58191e-10	8.494e-10	8.49	8.49		6	-20.8762	0.003003	-602.046
		70	2	3.42455e-10	3.044e-10	3.04	3.04		2	-21.7949	0.00291545	-7475.64
		70	4	5.96336e-10	5.7e-10	5.7	5.7		4	-21.2402	0.00291545	-7285.39
		70	6	9.04639e-10	9.812e-10	9.81	9.81		6	-20.8235	0.00291545	-7142.46
