# Supplementary material for: Predictive modeling of apple slice drying: Integrating temperature, thickness, and shrinkage dynamics
Source: PLoS One. 2026 Mar 31;21(3):e0341428. doi: 10.1371/journal.pone.0341428 (PMC13038015; doi:10.1371/journal.pone.0341428)
Supplement: S2 Table — (XLSX) [file pone.0341428.s002.xlsx]

## Sheet: Sheet1
Drying Experiment	L	a	b	Delta E
50 C-2 mm-befor drying	86	0	11	8.12404
50 C-2 mm-after drying	94	-1	12
50 C-4 mm-befor drying	95	-2	8	8.30662
50 C-4 mm-after drying	93	-1	16
50 C-6 mm-befor drying	97	-2	7	11.3578
50 C-6 mm-after drying	95	-4	18
60 C-2 mm-befor drying	92	1	0	3.74166
60 C-2 mm-after drying	94	0	3
60 C-4 mm-befor drying	96	-1	5	6.08276
60 C-4 mm-after drying	96	-2	11
60 C-6 mm-before drying	97	0	4	8.60233
60 C-6 mm-after drying	96	-3	12
70 C-2 mm-befor drying	84	-1	4	11.4455
70 C-2 mm-after drying	95	-2	7
70 C-4 mm-befor drying	94	-2	10	3.74166
70 C-4 mm-after drying	96	-3	13
70 C-6 mm-befor drying	99	0	3	4.58258
70 C-6 mm-after drying	95	-1	5
