# Supplementary material for: Predictive modeling of apple slice drying: Integrating temperature, thickness, and shrinkage dynamics
Source: PLoS One. 2026 Mar 31;21(3):e0341428. doi: 10.1371/journal.pone.0341428 (PMC13038015; doi:10.1371/journal.pone.0341428)
Supplement: S3 Table — (XLSX) [file pone.0341428.s003.xlsx]

## Sheet: Drying Kinetics
Time(min)	M.C (6mm, 50 C)	M.C (4 mm, 50C)	M.C (2 mm, 50 C)		Time (min)	M.C (6 mm, 60 C)	M.C( 4mm, 60C)	M.C( 2mm, 60C)		Time (min)	M.C (6 mm, 70 C)	M.C (4 mm, 70 C)	M.C (2 mm, 70 C)
0	4.71429	4.71429	4.71429		0	4.71429	4.71429	4.71429		0	4.71429	4.71429	4.71429
10	4.0025	3.88759	3.37254		10	3.92611	3.82859	3.59982		10	3.88043	3.53104	2.90472
20	3.43066	3.26985	2.31565		20	3.24989	3.01606	2.4002		20	3.21408	2.57143	1.52525
30	2.92003	2.75516	1.49066		30	2.68596	2.3456	1.51762		30	2.65631	1.78552	0.766784
40	2.45662	2.30797	0.882176		40	2.2041	1.78862	0.67336		40	2.16456	1.18293	0.340483
50	2.1736	1.88434	0.505571		50	1.78707	1.31374	0.286505		50	1.75406	0.684636	0.132118
60	1.93083	1.52143	0.329787		60	1.43132	0.943257	0.18624		60	1.37756	0.308387
70	1.6469	1.21092	0.230012		70	1.09074	0.639076	0.136105		70	1.05973	0.17426
80	1.45881	0.924187	0.166861		80	0.827151	0.406074			80	0.784758	0.141813
90	1.24972	0.67729	0.146789		90	0.579779	0.249375			90	0.558118
100	1.0429	0.504891			100	0.374382	0.17426			100	0.349528
110	0.851509	0.35428			110	0.255335	0.138304			110	0.175088
120	0.665556	0.238543			120	0.202501				120	0.133658
130	0.505344	0.177856			130	0.166317
140	0.367615	0.158749			140	0.133915
150	0.300728	0.137656
160	0.253918
170	0.201201
180	0.173021
190	0.142857
