# Supplementary material for: Predictive modeling of apple slice drying: Integrating temperature, thickness, and shrinkage dynamics
Source: PLoS One. 2026 Mar 31;21(3):e0341428. doi: 10.1371/journal.pone.0341428 (PMC13038015; doi:10.1371/journal.pone.0341428)
Supplement: S4 Table — (XLSX) [file pone.0341428.s004.xlsx]

## Sheet: Sheet1
T	average Drying time (min)
50C-2mm	90
50C-4mm	150
50C-6mm	190
60C-2mm	70
60C-4mm	110
60C-6mm	140
70C-2mm	50
70C-4mm	80
70C-6mm	120
