# Supplementary material for: Predictive modeling of apple slice drying: Integrating temperature, thickness, and shrinkage dynamics
Source: PLoS One. 2026 Mar 31;21(3):e0341428. doi: 10.1371/journal.pone.0341428 (PMC13038015; doi:10.1371/journal.pone.0341428)
Supplement: S5 Table — (XLSX) [file pone.0341428.s005.xlsx]

## Sheet: Deff with shrinkage
Temperature	Thickness	Deff
50	2	1.08225e-10
50	4	3.66884e-10
50	6	8.78946e-10
60	2	1.521e-10
60	4	4.39584e-10
60	6	8.58191e-10
70	2	3.42455e-10
70	4	5.96336e-10
70	6	9.04639e-10

## Sheet: Deff modeling
x	y			Slope	Thickness		Temperature	Thickness	Deff (calculated)	Deff (predicted)	Deff (predicted)×10⁻¹⁰	Deff (calculated)×10⁻¹⁰
0	0			4.38751e-12	2		50	2	1.08225e-10	1.4e-10	1.4	1.08
10	10			7.26995e-12	4		50	4	3.66884e-10	4.056e-10	4.06	3.67
				-2.07546e-12	6		50	6	8.78946e-10	8.168e-10	8.17	8.79
				1.90354e-11	2		60	2	1.521e-10	1.726e-10	1.73	1.52
				1.56753e-11	4		60	4	4.39584e-10	4.382e-10	4.38	4.4
				4.64485e-12	6		60	6	8.58191e-10	8.494e-10	8.49	8.58
							70	2	3.42455e-10	3.044e-10	3.04	3.42
							70	4	5.96336e-10	5.7e-10	5.7	5.96
							70	6	9.04639e-10	9.812e-10	9.81	9.05
