# Supplementary material for: Predictive modeling of apple slice drying: Integrating temperature, thickness, and shrinkage dynamics
Source: PLoS One. 2026 Mar 31;21(3):e0341428. doi: 10.1371/journal.pone.0341428 (PMC13038015; doi:10.1371/journal.pone.0341428)
Supplement: S6 Table — (XLSX) [file pone.0341428.s006.xlsx]

## Sheet: 50C-6mm
				Measured M.C	Predicted M.C
	x	y		4.71429	4.7143
	0	0		3.93705	3.51488
	5	5		3.34972	3.12111
				2.84615	2.82868
				2.40426	2.3186
				2.125	2.09155
				1.88143	1.89186
RMSE			MAE	1.61575	1.71459
0.120581	2.04082e-10	1.42857e-05	0.0683418	1.44828	1.55626
	0.178228	0.42217		1.22618	1.14638
	0.0522604	0.228605		1.02963	1.02302
	0.000305447	0.017477		0.820665	0.844163
	0.00733744	0.0856589		0.648397	0.637627
	0.00111877	0.033448		0.494657	0.565414
	0.000108829	0.0104321		0.354188	0.314855
	0.00976931	0.0988398		0.298196	0.281357
	0.0116595	0.107979		0.246572	0.254201
	0.00636791	0.0797992		0.193104	0.231733
	4.37654e-05	0.00661554
	0.000552168	0.0234983
	0.000115984	0.0107696
	0.00500661	0.0707574										SUMMARY OUTPUT
	0.00154707	0.0393328
	0.000283546	0.0168388										Regression Statistics
	5.82017e-05	0.00762901										Multiple R	0.996765
	0.00149219	0.0386289										R Square	0.993541
	0.276255											Adjusted R Square	0.993138
												Standard Error	0.111899
												Observations	18
												ANOVA
													df	SS	MS	F	Significance F
												Regression	1	30.8186	30.8186	2461.28	5.9635e-19
												Residual	16	0.200342	0.0125213
												Total	17	31.0189
													Coefficients	Standard Error	t Stat	P-value	Lower 95%	Upper 95%	Lower 95.0%	Upper 95.0%
												Intercept	-0.0401653	0.0430256	-0.933522	0.364426	-0.131375	0.0510448	-0.131375	0.0510448
												X Variable 1	1.04495	0.0210628	49.6113	5.9635e-19	1.0003	1.0896	1.0003	1.0896

## Sheet: 60C-6mm
	MAE	RMSE		Measured M.C	Predicted M.C			x	y
	0.0813492	0.1275	2.04082e-10	4.71429	4.7143	1.42857e-05		0	0
			0.141129	3.79846	3.42279	0.375671		5	5
			0.0214034	3.1841	3.0378	0.146299
			0.0144397	2.6036	2.48344	0.120165
			0.00729688	2.12207	2.20749	0.0854218
			0.0187107	1.76205	1.62526	0.136787
			8.243e-05	1.3955	1.40458	0.0090791
			0.00508122	1.07771	1.00642	0.0712827
			0.00176275	0.811266	0.853251	0.0419851
			0.000714607	0.566293	0.593026	0.0267321
			0.000130299	0.370145	0.35873	0.0114149
			0.00013391	0.217285	0.228857	0.0115719
			0.000445845	0.0946907	0.115806	0.021115
			0.211331
																SUMMARY OUTPUT
																Regression Statistics
																Multiple R	0.997279
																R Square	0.994565
																Adjusted R Square	0.994071
																Standard Error	0.112818
																Observations	13
																ANOVA
																	df	SS	MS	F	Significance F
																Regression	1	25.6203	25.6203	2012.91	8.24129e-14
																Residual	11	0.140008	0.012728
																Total	12	25.7603
																	Coefficients	Standard Error	t Stat	P-value	Lower 95%	Upper 95%	Lower 95.0%	Upper 95.0%
																Intercept	-0.0160214	0.0502404	-0.318895	0.75578	-0.1266	0.094557	-0.1266	0.094557
																X Variable 1	1.03963	0.0231722	44.8655	8.24129e-14	0.988631	1.09063	0.988631	1.09063

## Sheet: 70C-6mm
	MAE	RMSE		Measured M.C	Predicted M.C		x	y
	0.0634436	0.0923435	2.04082e-10	4.71429	4.7143	1.42857e-05	0	0
			0.00134143	3.78354	3.74692	0.0366255	5	5
			0.0187623	3.13052	2.99355	0.136976
			0.0440763	2.61206	2.40212	0.209944
			9.96975e-05	2.12598	2.11599	0.00998486
			0.023502	1.71776	1.87106	0.153304
			0.0115396	1.33046	1.22304	0.107423
			1.54678e-05	1.03957	1.03563	0.00393292
			0.000301502	0.788909	0.771545	0.0173638
			0.000261367	0.544759	0.560926	0.0161669
			0.00108512	0.327228	0.360169	0.0329412
			0.00134306	0.153536	0.116888	0.0366477					SUMMARY OUTPUT
			0.102328
											Regression Statistics
											Multiple R	0.99809
											R Square	0.996183
											Adjusted R Square	0.995802
											Standard Error	0.0941169
											Observations	12
											ANOVA
												df	SS	MS	F	Significance F
											Regression	1	23.121	23.121	2610.19	1.99587e-13
											Residual	10	0.0885799	0.00885799
											Total	11	23.2096
												Coefficients	Standard Error	t Stat	P-value	Lower 95%	Upper 95%	Lower 95.0%	Upper 95.0%
											Intercept	0.00811034	0.0452326	0.179303	0.861281	-0.0926741	0.108895	-0.0926741	0.108895
											X Variable 1	1.01183	0.0198048	51.09	1.99587e-13	0.967699	1.05595	0.967699	1.05595

## Sheet: 50C-4mm
4.7143	3.31394	2.88118	2.53361	1.93225	1.68958	1.39756	1.12384	0.973226	0.621248	0.488661	0.328962	0.247603	0.220377	predicted
4.71429	3.66853	3.09752	2.62647	2.25468	1.84657	1.49066	1.18723	0.908761	0.694197	0.517451	0.363698	0.231527	0.154668	Measured
Measured	Predicted
4.71429	4.7143
3.66853	3.31394
3.09752	2.88118
2.62647	2.53361
2.25468	1.93225
1.84657	1.68958
1.49066	1.39756
1.18723	1.12384
0.908761	0.973226
0.694197	0.621248
0.517451	0.488661
0.363698	0.328962
0.231527	0.247603
0.154668	0.220377

## Sheet: 60C-4mm
									Measured M.C	Predicted M.C
	MAE		RMSE		2.04082e-10	1.42857e-05			4.71429	4.7143
	0.139307		0.201947		0.282767	0.531758	x	y	3.73037	3.19861
					0.11957	0.345789	0	0	2.97852	2.63273
					0.0383116	0.195734	5	5	2.29707	2.10133
					0.0140181	0.118398			1.77508	1.65668
					0.0151397	0.123044			1.27531	1.39836
					0.000842606	0.0290277			0.926226	0.897198
					0.0170103	0.130423			0.62285	0.492426
					4.92561e-06	0.00221937			0.391692	0.389472
					0.00136481	0.0369434			0.240695	0.203751
					0.000361926	0.0190244			0.148237	0.167262
					0.489391
								SUMMARY OUTPUT
								Regression Statistics
								Multiple R	0.993825
								R Square	0.987688
								Adjusted R Square	0.98632
								Standard Error	0.178835
								Observations	11
								ANOVA
									df	SS	MS	F	Significance F
								Regression	1	23.0912	23.0912	722.008	6.62858e-10
								Residual	9	0.287837	0.0319819
								Total	10	23.379
									Coefficients	Standard Error	t Stat	P-value	Lower 95%	Upper 95%	Lower 95.0%	Upper 95.0%
								Intercept	0.0263679	0.0834118	0.316118	0.759122	-0.162323	0.215058	-0.162323	0.215058
								X Variable 1	1.05367	0.0392134	26.8702	6.62858e-10	0.964965	1.14238	0.964965	1.14238

## Sheet: 70C-4mm
				M.C (predicted)	M.C (measured)			x	y
				4.7143	4.71429	4.71429		0	0
71.359	35.3979	8.37864		3.18682	3.42184	3.42184		500	500
				2.24366	2.54862	2.54862
				1.69107	1.75938	1.75938
				1.1137	1.1732	1.1732
				0.71359	0.668474	0.668474
				0.353979	0.300221	0.300221
				0.0837864	0.0660981	0.0660981
	RMSE					MAE
	0.14216	2.04082e-10		1.42857e-05		0.0980456
		0.055235		0.235021
		0.0929958		0.304952
		0.0046661		0.0683089
		0.00354106		0.0595068
		0.00203545		0.0451159
		0.00288987		0.0537575						SUMMARY OUTPUT
		0.000312875		0.0176883
		0.161676								Regression Statistics
										Multiple R	0.997214
										R Square	0.994436
										Adjusted R Square	0.993508
										Standard Error	0.126671
										Observations	8
										ANOVA
											df	SS	MS	F	Significance F
		0								Regression	1	17.2053	17.2053	1072.28	5.39535e-08
		0.323352								Residual	6	0.0962735	0.0160456
										Total	7	17.3016
											Coefficients	Standard Error	t Stat	P-value	Lower 95%	Upper 95%	Lower 95.0%	Upper 95.0%
										Intercept	0.0014114	0.0699889	0.0201661	0.984565	-0.169845	0.172668	-0.169845	0.172668
										X Variable 1	0.961609	0.029366	32.7457	5.39535e-08	0.889753	1.03347	0.889753	1.03347

## Sheet: 50C-2mm
Predicted M.C	4.7143	2.76049	2.46359	1.49356	1.20059	0.386679	0.290944	0.231222
Measured M.C	4.71429	3.27991	2.25362	1.44738	0.844678	0.494657	0.280164	0.168088
X1-X2)^2	2.04082e-10	0.269793	0.0440883	0.00213288	0.126671	0.0116592	0.000116204	0.00398589	0.458446		RMSE
							x	y			0.239386
							0	0
							5	5			MAE
	1.42857e-05	0.519416	0.209972	0.0461831	0.355908	0.107978	0.0107798	0.0631339			0.164173
													SUMMARY OUTPUT
RMSE
0.239386													Regression Statistics
abs(X1-X2)	1.42857e-05	0.519416	0.209972	0.0461831	0.355908	0.107978	0.0107798	0.0631339					Multiple R	0.988019
													R Square	0.976181
MBE													Adjusted R Square	-1.33333
0.164173													Standard Error	25.9423
													Observations	1
													ANOVA
														df	SS	MS	F	Significance F
													Regression	8	165491	20686.3	245.899	#NUM!
													Residual	6	4038.01	673.002
													Total	14	169529
														Coefficients	Standard Error	t Stat	P-value	Lower 95%	Upper 95%	Lower 95.0%	Upper 95.0%
													Intercept							0	0
													X Variable 1							-4.13823e-306	4.13823e-306
													X Variable 2							-2.2869e-306	2.2869e-306
													X Variable 3							0	0
													X Variable 4							0	0
													X Variable 5							0	0
													X Variable 6	0	0	65535	#NUM!	0	0	0	0
													X Variable 7	9.85665	13.6919	0.719891	#NUM!	-23.6461	43.3594	-23.6461	43.3594
													X Variable 8	0.945862	0.0603183	15.6812	4.26128e-06	0.798268	1.09346	0.798268	1.09346

## Sheet: 60C-2mm
Predicted	Measured	x	y					RMSE	MAE
4.7143	4.71429	0	0		1.42857e-05	2.04082e-10		0.299932	0.18619
2.704	3.50146	5	5		0.797459	0.635941
2.16884	2.33556				0.166714	0.0277936
1.46445	1.48725				0.0228003	0.000519852
0.889134	0.666944				0.222189	0.0493682
0.203156	0.278691				0.0755348	0.00570551
0.148947	0.130327				0.0186201	0.000346707
						0.719675
			SUMMARY OUTPUT
			Regression Statistics
			Multiple R	0.984181
			R Square	0.968613
			Adjusted R Square	0.962336
			Standard Error	0.313445
			Observations	7
			ANOVA
				df	SS	MS	F	Significance F
			Regression	1	15.1599	15.1599	154.302	5.99353e-05
			Residual	5	0.49124	0.098248
			Total	6	15.6511
				Coefficients	Standard Error	t Stat	P-value	Lower 95%	Upper 95%	Lower 95.0%	Upper 95.0%
			Intercept	0.0425075	0.181841	0.233762	0.824439	-0.424929	0.509944	-0.424929	0.509944
			X Variable 1	0.914657	0.073633	12.4218	5.99353e-05	0.725377	1.10394	0.725377	1.10394

## Sheet: 70C-2mm
Predicted	Measured	x	y
4.7143	4.71429	0	0
2.17187	2.83142	5	5
1.10034	1.22395
0.687423	0.66113
0.184388	0.221299
0.111748	0.142531
			2.04082e-10		RMSE		MAE
1.42857e-05			0.435		0.274858		0.146194
0.659545			0.0152803
0.123613			0.000691367
0.0262939			0.00136246
0.0369115			0.000947592
0.030783			0.453281
			SUMMARY OUTPUT
			Regression Statistics
			Multiple R	0.989707
			R Square	0.979521
			Adjusted R Square	0.974401
			Standard Error	0.279524
			Observations	6
			ANOVA
				df	SS	MS	F	Significance F
			Regression	1	14.9485	14.9485	191.32	0.00015836
			Residual	4	0.312534	0.0781336
			Total	5	15.2611
				Coefficients	Standard Error	t Stat	P-value	Lower 95%	Upper 95%	Lower 95.0%	Upper 95.0%
			Intercept	-0.0703632	0.160717	-0.437807	0.684129	-0.516586	0.37586	-0.516586	0.37586
			X Variable 1	0.95892	0.0693269	13.8319	0.00015836	0.766437	1.1514	0.766437	1.1514
