# Supplementary material for: Predictive modeling of apple slice drying: Integrating temperature, thickness, and shrinkage dynamics
Source: PLoS One. 2026 Mar 31;21(3):e0341428. doi: 10.1371/journal.pone.0341428 (PMC13038015; doi:10.1371/journal.pone.0341428)
Supplement: S7 Table — (XLSX) [file pone.0341428.s007.xlsx]

## Sheet: Sheet1
x	y	Temp.	Thickness	Sh.		Temp.	Thickness	Sh. (measured)	Sh. (predicted)		Final Thickness
0.5	0.5	50	2	0.227		50	2	0.773	0		0.454
0.9	0.9	50	4	0.169		50	4	0.831	0		0.676
		50	6	0.138		50	6	0.862	0		0.828
		60	2	0.33		60	2	0.67	0		0.66
		60	4	0.315		60	4	0.685	0		1.26
		60	6	0.254		60	6	0.746	0		1.524
		70	2	0.428		70	2	0.572	0		0.856
		70	4	0.374		70	4	0.626	0		1.496
		70	6	0.307		70	6	0.693	0		1.842
				SUMMARY OUTPUT
				Regression Statistics
				Multiple R	0.98317
				R Square	0.966624
				Adjusted R Square	0.955498
				Standard Error	0.0198888
				Observations	9
				ANOVA
					df	SS	MS	F	Significance F
				Regression	2	0.0687368	0.0343684	86.8844	3.71801e-05
				Residual	6	0.00237339	0.000395565
				Total	8	0.0711102
					Coefficients	Standard Error	t Stat	P-value	Lower 95%	Upper 95%	Lower 95.0%	Upper 95.0%
				Intercept	1.19722	0.0517789	23.1218	4.28988e-07	1.07052	1.32392	1.07052	1.32392
				X Variable 1	-0.00958333	0.000811957	-11.8028	2.23514e-05	-0.0115701	-0.00759655	-0.0115701	-0.00759655
				X Variable 2	0.0238333	0.00405979	5.87059	0.00108111	0.0138994	0.0337673	0.0138994	0.0337673
