# Supplementary material for: Predictive modeling of apple slice drying: Integrating temperature, thickness, and shrinkage dynamics
Source: PLoS One. 2026 Mar 31;21(3):e0341428. doi: 10.1371/journal.pone.0341428 (PMC13038015; doi:10.1371/journal.pone.0341428)
Supplement: S8 Table — (XLSX) [file pone.0341428.s008.xlsx]

## Sheet: sheet1
T	Shrinkage			T	Average of Shrinkage		Thickness (mm)	Average of Shrinkage
50C-2mm	0.773	C		50	0.822		2	0.671667
50C-4mm	0.831	B		60	0.700333		4	0.714
50C-6mm	0.862	A		70	0.630333		6	0.767
60C-2mm	0.67	F
60C-4mm	0.685	EF
60C-6mm	0.746	D
70C-2mm	0.572	H
70C-4mm	0.626	G
70C-6mm	0.693	E
