# Supplementary material for: Predictive modeling of apple slice drying: Integrating temperature, thickness, and shrinkage dynamics
Source: PLoS One. 2026 Mar 31;21(3):e0341428. doi: 10.1371/journal.pone.0341428 (PMC13038015; doi:10.1371/journal.pone.0341428)
Supplement: S2 Data — (XLSX) [file pone.0341428.s010.xlsx]

## Sheet: Sheet1
Dryin Experiment	L	a	b	Delta E
50-2-befor	86	0	11	8.12404
50-2-after	94	-1	12
50-4-befor	95	-2	8	8.30662
50-4-after	93	-1	16
50-6-befor	97	-2	7	11.3578
50-6-after	95	-4	18
60-2-befor	92	1	0	3.74166
60-2-after	94	0	3
60-4-befor	96	-1	5	6.08276
60-4-after	96	-2	11
60-6-befor	97	0	4	8.60233
60-6-after	96	-3	12
70-2-befor	84	-1	4	11.4455
70-2-after	95	-2	7
70-4-befor	94	-2	10	3.74166
70-4-after	96	-3	13
70-6-befor	99	0	3	4.58258
70-6-after	95	-1	5
