# Supplementary material for: Predictive modeling of apple slice drying: Integrating temperature, thickness, and shrinkage dynamics
Source: PLoS One. 2026 Mar 31;21(3):e0341428. doi: 10.1371/journal.pone.0341428 (PMC13038015; doi:10.1371/journal.pone.0341428)
Supplement: S4 Data — (XLSX) [file pone.0341428.s012.xlsx]

## Sheet: Sheet1
T	Thickness	Time (average)	Time1	Time2	STED
50	2	90	87	93	4.24264
50	4	150	145	155	7.07107
50	6	190	185	195	7.07107
60	2	70	67	73	4.24264
60	4	110	107	113	4.24264
60	6	140	145	135	7.07107
70	2	50	48	52	2.82843
70	4	80	77	83	4.24264
70	6	120	125	115	7.07107
		50°C
		60°C
		70°C
