# Supplementary material for: Predictive modeling of apple slice drying: Integrating temperature, thickness, and shrinkage dynamics
Source: PLoS One. 2026 Mar 31;21(3):e0341428. doi: 10.1371/journal.pone.0341428 (PMC13038015; doi:10.1371/journal.pone.0341428)
Supplement: S6 Data — (XLSX) [file pone.0341428.s014.xlsx]

## Sheet: Sheet1
T	l	a	b	l	a	b	l	a	b	avel	avea	aveb		delta E	L	a	b	delta E
50-2-b	86	-1	12	91	0	2	75	-2	10	84	-1	8		9.78661	86	0	11	8.12
50-2-a	94	-1	13	97	-1	6	84	-4	23	91.6667	-2	14			94	-1	12
50-4-b	95	-3	9	95	-2	9	92	-2	8	94	-2.33333	8.66667		4.48454	95	-2	8	8.3
50-4-a	93	-2	16	95	-2	11	88	-2	11	92	-2	12.6667			93	-1	16
50-6-b	97	-2	7	97	0	1	97	-1	3	97	-1	3.66667		5.58768	97	-2	7	11.35
50-6-a	95	-4	16	97	-1	4	96	-2	7	96	-2.33333	9			95	-4	18
60-2-b	87	0	4	90	0	4	78	0	8	85	0	5.33333		3.55903	92	1	0	3.74
60-2-a	89	0	5	90	-1	11	84	0	7	87.6667	-0.333333	7.66667			94	0	3
60-4-b	94	-1	4	95	-1	4	88	-2	10	92.3333	-1.33333	6		5.28099	96	-1	5	6.08
60-4-a	94	-2	14	96	-2	9	92	-1	10	94	-1.66667	11			96	-2	11
60-6-b	97	0	3	97	1	1	89	-3	12	94.3333	-0.666667	5.33333		6.8313	97	0	4	8.6
60-6-a	96	-2	10	98	-2	8	87	-2	18	93.6667	-2	12			96	-3	12
70-2-b	82	-1	12	82	-3	10	75	-3	9	79.6667	-2.33333	10.3333		12.2066	84	-1	4	11.44
70-2-a	92	-2	17	92	-4	15	84	-5	21	89.3333	-3.66667	17.6667			95	-2	7
70-4-b	94	-2	9	91	-3	11	86	-3	16	90.3333	-2.66667	12		4.67856	94	-2	10	3.74
70-4-a	96	-3	12	88	-3	18	88	-2	20	90.6667	-2.66667	16.6667			96	-3	13
70-6-b	99	0	1	99	0	2	95	-2	9	97.6667	-0.666667	4		10.5883	99	0	3	4.58
70-6-a	91	-2	15	96	-1	5	88	-2	18	91.6667	-1.66667	12.6667			95	-1	5
50-2	9.78												Dryin Experiment	L	a	b
50-4	4.48						0	11					50-2-befor	86	0	11		0
50-6	5.59						-1	12					50-2-after	94	-1	12		-1
60-2	3.56						-2	8					50-4-befor	95	-2	8		-2
60-4	5.28						-1	16					50-4-after	93	-1	16		-1
60-6	6.81						-2	7					50-6-befor	97	-2	7		-2
70-2	12.21						-4	18					50-6-after	95	-4	18		-4
70-4	4.68						1	0					60-2-befor	92	1	0		1
70-6	10.59						0	3					60-2-after	94	0	3		0
							-1	5					60-4-befor	96	-1	5		-1
							-2	11					60-4-after	96	-2	11		-2
							0	4					60-6-befor	97	0	4		0
							-3	12					60-6-after	96	-3	12		-3
							-1	4					70-2-befor	84	-1	4		-1
							-2	7					70-2-after	95	-2	7		-2
							-2	10					70-4-befor	94	-2	10		-2
							-3	13					70-4-after	96	-3	13		-3
							0	3					70-6-befor	99	0	3		0
							-1	5					70-6-after	95	-1	5		-1

## Sheet: sheet2
T	Sh.			T	Sh.		Thickness	Sh.
50C-2mm	0.773	C		50	0.822		2	0.671667
50C-4mm	0.831	B		60	0.700333		4	0.714
50C-6mm	0.862	A		70	0.630333		6	0.767
60C-2mm	0.67	F
60C-4mm	0.685	EF
60C-6mm	0.746	D
70C-2mm	0.572	H
70C-4mm	0.626	G
70C-6mm	0.693	E
